# Supplementary material for: The Effect of a Diet Enriched with Jerusalem artichoke, Inulin, and Fluoxetine on Cognitive Functions, Neurogenesis, and the Composition of the Intestinal Microbiota in Mice
Source: Curr Issues Mol Biol. 2023 Mar 21;45(3):2561–79. doi: 10.3390/cimb45030168 (PMC10047150; doi:10.3390/cimb45030168)
Supplement: Supplementary file 1 [file cimb-45-00168-s001.zip]

Archive with 5 entries (5 files):
- Figure S1 Control.jpg
- Figure S2 FLU.jpg
- Figure S3 INU.jpg
- Figure S4 TPB.jpg
- Table S1.xlsx
