# Supplementary material for: The Effect of a Diet Enriched with Jerusalem artichoke, Inulin, and Fluoxetine on Cognitive Functions, Neurogenesis, and the Composition of the Intestinal Microbiota in Mice
Source: Curr Issues Mol Biol. 2023 Mar 21;45(3):2561–79. doi: 10.3390/cimb45030168 (PMC10047150; doi:10.3390/cimb45030168)
Supplement: Supplementary file 1 [file cimb-45-00168-s001.zip › Table S1.xlsx]

## Sheet: Arkusz1
Kingdom	Phylum	Class	Order	Family	Genus	KONT1	KONT2	KONT3p	KONT5	KONT6	FLU1	FLU2	FLU3	FLU4	FLU5	Inu2	Inu4	Inu5p	Inu6-M	TPB1	TPB2	TPB3	TPB4	TPB5
Bacteria	Actinobacteria	Actinobacteria	Bifidobacteriales	Bifidobacteriaceae	Bifidobacterium	0	0	0.00177414	0.000564637	0	0.014696	0.0365703	0.0295985	0.0100261	0.0359285	0	0	0	0	0.000686424	0	0	0.000125075	0
Bacteria	Actinobacteria	Actinobacteria	Micrococcales	Brevibacteriaceae	Brevibacterium	0	0	0	0	0	0	0	0	0	0	0	0	0	0	0	0	0	0	0.000114834
Bacteria	Actinobacteria	Coriobacteriia	Coriobacteriales	Atopobiaceae	Coriobacteriaceae UCG-002	0	0.000371501	0	0.000677564	0.000177045	0.000930129	0.00467759	0.00317384	0.00035317	0.00527295	0	0	0	0	0.000149223	0.000217161	0	0.000925555	0
Bacteria	Actinobacteria	Coriobacteriia	Coriobacteriales	Eggerthellaceae	Adlercreutzia	0.000467239	0.000636858	0.000848504	0.00112927	0	0.000241833	0	0	0.000156964	0	0	0	0.00120753	0.000300893	0	0	0	0	0
Bacteria	Actinobacteria	Coriobacteriia	Coriobacteriales	Eggerthellaceae	Enterorhabdus	0	0	0.000205698	0.000395246	0	0.000130218	0.000541209	0	0	7.75434e-05	0.00152036	0.00179656	0.000436051	0	0.000208912	0.00095008	0.000310538	0.000825495	0.00209571
Bacteria	Actinobacteria	Coriobacteriia	Coriobacteriales	Eggerthellaceae	Gordonibacter	0	0.000902216	0.00653091	0.00273849	0.000379382	0.000874321	0.00328591	0.000889637	0.000392411	0.00527295	0.000380091	0.00218316	0	0.000526563	0.00474528	0.000760064	0.000221813	0.00130078	0
Bacteria	Actinobacteria	Coriobacteriia	Coriobacteriales	Eggerthellaceae	Parvibacter	0	0	0	0	0	0	0	0	0	0	0.000152036	0	0	0	0	0	0	0	0
Bacteria	Bacteroidetes	Bacteroidia	Bacteroidales	Bacteroidaceae	Bacteroides	0.181828	0.156747	0.184768	0.16174	0.11083	0.00465064	0.0112881	0.00317384	0.00661212	0.0390302	0.0644824	0.197735	0.0448798	0.100818	0.090787	0.0835799	0.160327	0.0601111	0.0434071
Bacteria	Bacteroidetes	Bacteroidia	Bacteroidales	Marinifilaceae	Butyricimonas	0	0	0	0	0	0	0	0	0	0	0	0	0	0.000300893	0	0	0	0	0
Bacteria	Bacteroidetes	Bacteroidia	Bacteroidales	Marinifilaceae	Odoribacter	0.00316285	0.0249436	0.00452535	0.00979645	0.0211695	0.0050599	0.00330524	0.00129839	0.00280574	0.000904673	0.0264733	0.0100061	0.00462885	0.00611189	0.0205032	0.0128125	0.0164364	0.0210626	0.0323257
Bacteria	Bacteroidetes	Bacteroidia	Bacteroidales	Muribaculaceae	Muribaculum	0.0176473	0.00480297	0.0155559	0.0107281	0.0128484	0.00734802	0.0123705	0.0176004	0.0115761	0.000413565	0.00897014	0.0114388	0.00644014	0.0045322	0.00931149	0.00952795	0.0127321	0.0188363	0.0140097
Bacteria	Bacteroidetes	Bacteroidia	Bacteroidales	Muribaculaceae		0.155052	0.0842245	0.163504	0.12391	0.0847539	0.177655	0.21602	0.363621	0.169933	0.216579	0.0990897	0.176768	0.16315	0.119831	0.151909	0.112082	0.173014	0.218531	0.233715
Bacteria	Bacteroidetes	Bacteroidia	Bacteroidales	Prevotellaceae	Alloprevotella	0.0107824	0.0106939	0.046642	0.0263968	0.0244069	0.0594352	0.0437026	0.0568887	0.0266839	0.064878	0.0171041	0.0504855	0.015027	0.0292431	0.0990838	0	0.00705366	0.00167601	0.00255505
Bacteria	Bacteroidetes	Bacteroidia	Bacteroidales	Prevotellaceae	Prevotellaceae NK3B31 group	0.00672106	0.00995091	0.0216754	0.0164309	0.00958572	0.0104546	0.0222669	0.011421	0.00445386	0.0478701	0	0	0	0.0525247	0.0120572	0.00190016	0.013575	0.00667901	0.00496655
Bacteria	Bacteroidetes	Bacteroidia	Bacteroidales	Prevotellaceae	Prevotellaceae UCG-001	0.00585846	0.0188139	0.0268436	0.0195082	0.0213718	0.0153657	0.0230207	0.0135129	0.00376714	0.0141646	0.058496	0.0406158	0.132291	0.0747908	0.0128033	0.00260593	0.00430317	0.00197619	0.00364597
Bacteria	Bacteroidetes	Bacteroidia	Bacteroidales	Prevotellaceae		0	0	0	0	0	0	0	0	0	0.000180935	0.00121629	0.0022059	0.00969376	0.0214951	0	0	0	0	0
Bacteria	Bacteroidetes	Bacteroidia	Bacteroidales	Rikenellaceae	Alistipes	0.035043	0.0439432	0.0163787	0.0245617	0.0191461	0.0196071	0.0453649	0.034239	0.0332568	0.0577957	0.012619	0.0261297	0.00278402	0.0119981	0.0709404	0.0195445	0.122973	0.0435761	0.0510723
Bacteria	Bacteroidetes	Bacteroidia	Bacteroidales	Rikenellaceae	Millionella	0	0	0	0	0	0	0	0	0	0	0	0	0	0.000394922	0	0	0	0	0
Bacteria	Bacteroidetes	Bacteroidia	Bacteroidales	Rikenellaceae	Rikenella	0	0.0021494	0.00113134	0.00268202	0.000556427	0.00388794	0.00245477	0.00108199	0.00665136	0.000206782	0.0172181	0.0124849	0.00322007	0.00208745	0.0070433	0.00716632	0.00940488	0.00845507	0.0165073
Bacteria	Bacteroidetes	Bacteroidia	Bacteroidales	Rikenellaceae	Rikenellaceae RC9 gut group	0.0180067	0.0118615	0.00290548	0.00798961	0.00156811	0.0124265	0.00854337	0.00360664	0.00258991	0.00253309	0.00222353	0.007118	0.000368967	0.00406206	0.00414839	0.00591764	0.0199188	0.00545327	0.0289094
Bacteria	Bacteroidetes	Bacteroidia	Bacteroidales	Rs-E47 termite group		0	0	0	0	0	0	0	0	0	0	0	0	0	5.64175e-05	0	0	0	0	0
Bacteria	Bacteroidetes	Bacteroidia	Bacteroidales	Tannerellaceae	Parabacteroides	0.00711641	0.0131087	0.0123162	0.0104175	0.00445141	0.011236	0.0205466	0.00389517	0.00586654	0.025822	0.0128281	0.0145771	0.00100627	0.00165491	0.0111917	0.00192731	0.00831799	0.00562838	0.00450722
Bacteria	Bacteroidetes	Bacteroidia	Flavobacteriales	Flavobacteriaceae		0	0	0	0	0	0	0	0	0	0	0	0	0	0.00180536	0	0	0	0	0
Bacteria	Cyanobacteria	Melainabacteria	Gastranaerophilales	Clostridium sp, K4410,MGS-306	Clostridium sp, K4410,MGS-306	0	0	0	0	0.000227629	0	0.000251276	0	0	0	0	0	0	0.000263282	0	0	0	0	0
Bacteria	Cyanobacteria	Melainabacteria	Gastranaerophilales			0.00456457	0.0104816	0.00308547	0.0122526	0.00359148	0.0156076	0.0446304	0.0170233	0.00782859	0.0131565	0.00724073	0.00504855	0.00097273	0.0143865	0.00558092	0.00287739	0.0710689	0.00295177	0.0057991
Bacteria	Deferribacteres	Deferribacteres	Deferribacterales	Deferribacteraceae	Mucispirillum	0.000575064	0.0212817	0.00498817	0.0145676	0.0115838	0.0134497	0.000676512	0.000360664	0.0133616	0.00165426	0.0190806	0.00668592	0.003958	0.00236953	0.00638673	0.0416135	0.000953796	0.0095057	0.00071771
Bacteria	Epsilonbacteraeota	Campylobacteria	Campylobacterales	Helicobacteraceae	Helicobacter	0.0242964	0.16017	0.0326031	0.189238	0.0842228	0.177599	0.0233686	0.0176004	0.324818	0.0365488	0.343526	0.0822778	0.0240499	0.0457922	0.0148924	0.40088	0.10057	0.0506804	0.0534551
Bacteria	Firmicutes	Bacilli	Bacillales	Family XI	Gemella	0	0	0	0	0	0	0	0	0	0	0	0.000136447	0	0	0	0	0	0	0.000488043
Bacteria	Firmicutes	Bacilli	Bacillales	Staphylococcaceae	Jeotgalicoccus	0.0014736	0.000583787	0.000822791	0	0	0	0	0	0	0	0.00117828	0.000591272	0	0	0	0	0	0	0
Bacteria	Firmicutes	Bacilli	Bacillales	Staphylococcaceae	Staphylococcus	0.013514	0.00432533	0.00627378	0.0006211	0.000151753	9.30129e-05	9.66445e-05	0	0.000431652	0.000129239	0.000646154	0.00191026	0	0	0	0.000760064	0	0.00040024	0.000459335
Bacteria	Firmicutes	Bacilli	Lactobacillales	Carnobacteriaceae	Atopostipes	0	0	0	0	0	0	0	0	0	0	0	0.000113706	0	0	0	0	0	0	0
Bacteria	Firmicutes	Bacilli	Lactobacillales	Enterococcaceae	Enterococcus	0	0	0	0	0	0	0	0	0	0	0	0	0	0.000188058	0	0	0	0	0
Bacteria	Firmicutes	Bacilli	Lactobacillales	Lactobacillaceae	Lactobacillus	0.171441	0.0812525	0.136815	0.0579317	0.00632303	0.0304524	0.0498106	0.0944458	0.0380638	0.0526261	0.0201258	0.0289496	0.109046	0.091039	0.0536306	0.115774	0.00279485	0.0586102	0.296845
Bacteria	Firmicutes	Bacilli	Lactobacillales	Streptococcaceae	Streptococcus	0.000179707	0	0.000205698	0.000169391	0	0	0	0	0	7.75434e-05	0	0.000341118	0	0.0140103	0	0	0	0	0
Bacteria	Firmicutes	Clostridia	Clostridiales	Christensenellaceae	Christensenellaceae R-7 group	0.000395356	0.000291893	0	0	0.000177045	0	0	0.000336619	0.000156964	0.000749586	0	0	0	0.000488952	0	0	0	0	0
Bacteria	Firmicutes	Clostridia	Clostridiales	Christensenellaceae		0	0.00018575	0	0	0.000303505	0.000148821	0.000483223	4.80885e-05	7.84822e-05	0.000206782	0	0	0	0.000169252	0	0	0.000110907	0	0
Bacteria	Firmicutes	Clostridia	Clostridiales	Clostridiales vadinBB60 group		0.00276749	0.00175136	0.000179986	0.00231501	0.00237746	0.00252995	0.00218417	0.00120221	0.00107913	0.00023263	0.00406697	0.00438906	0.000670848	0.00368594	0.00110425	0.00285024	0.0150611	0.00102562	0.00904315
Bacteria	Firmicutes	Clostridia	Clostridiales	Family XIII	Anaerovorax	0	0	0	0.000254087	0.000708179	0.000130218	0.000231947	0	0	0	0	0	0	0.000131641	0	0	0.000199632	0.000125075	0
Bacteria	Firmicutes	Clostridia	Clostridiales	Family XIII	Family XIII AD3011 group	0.000179707	0	0	0	0	0.000186026	0.000154631	7.21327e-05	0	0	0	0	0	0.000263282	0	0	0	0	0
Bacteria	Firmicutes	Clostridia	Clostridiales	Family XIII	Family XIII UCG-001	0	0.00114104	0	0	0.000328798	0.000372051	0	0	0.000510134	0	0	0.000318377	0.000670848	0.000394922	0.000387979	0.000244306	0	0	0
Bacteria	Firmicutes	Clostridia	Clostridiales	Family XIII	[Eubacterium] brachy group	0.00111419	0.00509487	0.00419109	0.000903419	0.00116344	0.00187886	0.00585666	0.000312575	0.00180509	0.00227461	0.0021095	0.00197849	0.00368967	0.000582981	0.00602859	0.00162871	0	0.00340204	0.000516751
Bacteria	Firmicutes	Clostridia	Clostridiales	Family XIII	[Eubacterium] nodatum group	0.00240808	0.000610322	0.00069423	0.000790492	0	0.000483667	0	0.000456841	0	0.000749586	0	0.00018193	0	0.000545369	0	0	0.000288357	0.00147589	0.000660293
Bacteria	Firmicutes	Clostridia	Clostridiales	Lachnospiraceae	A2	0	0	0.000205698	0	0	0.000911526	0.000463894	0	0.00223674	0.000542804	0.000551132	0.00507129	0.00295173	0	0.00170114	0	0	0.00272664	0.00459335
Bacteria	Firmicutes	Clostridia	Clostridiales	Lachnospiraceae	ASF356	0.000395356	0	0.00424252	0.00115751	0.0159593	0.0021951	0.0310229	0.0102428	0.0560951	0	0.0187765	0.0176017	0.0215678	0.0025952	0	0	0.00261739	0.0230638	0
Bacteria	Firmicutes	Clostridia	Clostridiales	Lachnospiraceae	Acetatifactor	0	0	0	0	0	0.000167423	0.000560538	0	0	0	0	0	0	0	0	0	0	0	0
Bacteria	Firmicutes	Clostridia	Clostridiales	Lachnospiraceae	Anaerostipes	0	0	0	0	0	0	0	0	0	0.114842	0	0	0	0	0	0	0	0	0
Bacteria	Firmicutes	Clostridia	Clostridiales	Lachnospiraceae	Blautia	0	0.0107204	0.0654376	0.0678411	0.0168951	0	0.0027447	0	0.00123609	0.115281	0.0008362	0.000204671	0.00187838	0.000695816	0	0	0	0.00457775	0.00166509
Bacteria	Firmicutes	Clostridia	Clostridiales	Lachnospiraceae	Coprococcus 2	0	0	0	0	0	0.000967334	0.000405907	0	0	0	0	0	0	0	0	0	0	0	0
Bacteria	Firmicutes	Clostridia	Clostridiales	Lachnospiraceae	Coprococcus 3	0.000790713	0	0	0	0	0	0.00112108	0	0	0.000361869	0	0	0.00083856	0	0	0	0	0	0
Bacteria	Firmicutes	Clostridia	Clostridiales	Lachnospiraceae	GCA-900066575	0.00639758	0.00188404	0.00259694	0.00112927	0.0118367	0.0101198	0.00228081	0.00579466	0	0	0.000285068	0.000409342	0.0169389	0.00210625	0.0194586	0.00233448	0.0023734	0.00547829	0.00120575
Bacteria	Firmicutes	Clostridia	Clostridiales	Lachnospiraceae	Hungatella	0	0	0	0	0	0	0	0	0	0	0	0	0	0	0	0	0	0	0
Bacteria	Firmicutes	Clostridia	Clostridiales	Lachnospiraceae	Lachnoclostridium	0.00312691	0.0215205	0.0060938	0.00869541	0.00381911	0.0170958	0.0215324	0.0029334	0.0200914	0.00284326	0.0222733	0.0222182	0.00915708	0.00582981	0.0158176	0.0113467	0.00232904	0.0365219	0.018603
Bacteria	Firmicutes	Clostridia	Clostridiales	Lachnospiraceae	Lachnospira	0	0.000318429	0	0	0	0	0	0	0	0	0	0	0	0.00022567	0	0	0	0	0
Bacteria	Firmicutes	Clostridia	Clostridiales	Lachnospiraceae	Lachnospiraceae FCS020 group	0.000575064	0	0.00092564	0	0	0.00414837	0.00235813	0.000504929	0.000313929	0	0.000912218	0.00659496	0.00204609	0.000658204	0.00152207	0.00230734	0.00246213	0.00222634	0.00281342
Bacteria	Firmicutes	Clostridia	Clostridiales	Lachnospiraceae	Lachnospiraceae NK4A136 group	0.0775258	0.0525143	0.0172529	0.0320714	0.158632	0.0439765	0.0325305	0.0399375	0.0479134	0.00142163	0.0512933	0.0291543	0.0918727	0.108622	0.0525263	0.020006	0.0277488	0.137057	0.047943
Bacteria	Firmicutes	Clostridia	Clostridiales	Lachnospiraceae	Lachnospiraceae UCG-001	0.00639758	0.00281279	0.0137046	0.0018633	0.00528605	0.000892924	0.0241031	0.0039673	0.00217788	0.00191274	0.0539729	0.055625	0.0147587	0.0183921	0.0122661	0.00100437	0.0167025	0.0225385	0
Bacteria	Firmicutes	Clostridia	Clostridiales	Lachnospiraceae	Lachnospiraceae UCG-006	0	0.0101897	0.00233981	0.00180684	0.00184633	0.00065109	0.00264806	0.000504929	0.00174623	0.00082713	0.00155837	0.000659496	0.00301882	0.00584861	0.00152207	0.0146041	0.00186323	0.00780468	0.0182873
Bacteria	Firmicutes	Clostridia	Clostridiales	Lachnospiraceae	Lachnospiraceae UCG-010	0	0	0	0	0.000151753	0	0	0	0	0	0.000228055	0	0	0	0	0	0	0	0
Bacteria	Firmicutes	Clostridia	Clostridiales	Lachnospiraceae	Marvinbryantia	0.0167128	0.00209632	0.000411396	0.000564637	0.000252921	0	0.00467759	0.000240442	0	0.00279156	0	0	0	0	0.00241741	0.00165585	0.00128652	0.00210126	0.00246892
Bacteria	Firmicutes	Clostridia	Clostridiales	Lachnospiraceae	Roseburia	0.00240808	0.00530715	0	0.00423478	0.00695533	0.00630627	0.00717102	0.00165905	0.000667098	0.00134409	0.0110036	0.00550338	0.0345822	0.00347908	0.000447668	0.000841499	0.000399264	0.00737943	0
Bacteria	Firmicutes	Clostridia	Clostridiales	Lachnospiraceae	Tyzzerella	0.00301908	0.00440494	0.00246837	0.000903419	0.00217512	0.00520872	0.00402041	0.000841548	0.000176585	0.000852978	0.00159638	0.00318377	0.00764767	0.00045134	0.0146835	0.00165585	0.00259521	0.00557835	0.00189475
Bacteria	Firmicutes	Clostridia	Clostridiales	Lachnospiraceae	[Eubacterium] fissicatena group	0	0.00984477	0	0	0.00252921	0.00463204	0	0.0012503	0.000176585	0.000904673	0	0	0	0	0.00059689	0.00192731	0.00525697	0	0
Bacteria	Firmicutes	Clostridia	Clostridiales	Lachnospiraceae	[Eubacterium] ventriosum group	0	0	0	0	0	0.000186026	0	0	0	0	0	0	0	0.00022567	0	0	0	0	0
Bacteria	Firmicutes	Clostridia	Clostridiales	Lachnospiraceae	[Eubacterium] xylanophilum group	0.00959638	0.00957941	0.000102849	0.00527935	0.0171734	0.0079433	0.0105536	0	0.00113799	0.000749586	0.00245159	0.00191026	0.00392446	0.0028961	0.00423792	0.00122153	0.00155269	0.00252652	0.00054546
Bacteria	Firmicutes	Clostridia	Clostridiales	Lachnospiraceae	[Ruminococcus] torques group	0	0	0	0.00287965	0.000429966	0	0	0	0	0	0	0	0	0	0.0186827	0	0	0	0
Bacteria	Firmicutes	Clostridia	Clostridiales	Lachnospiraceae		0.0390684	0.0425899	0.0495218	0.0381694	0.0946684	0.0299501	0.0385612	0.010844	0.0263896	0.0153278	0.0391304	0.0691333	0.0720491	0.0273061	0.110902	0.027688	0.0155491	0.0757955	0.0354836
Bacteria	Firmicutes	Clostridia	Clostridiales	Peptococcaceae	Peptococcus	7.1883e-05	0	0	0	0.000177045	0	0	0	0	0	0	0.000272895	0	0	0.000119378	0	8.87252e-05	0	0
Bacteria	Firmicutes	Clostridia	Clostridiales	Peptococcaceae		0.00366603	0.00716465	0.00218554	0.00547698	0.00569073	0.00336707	0.00216484	0.00096177	0.00412031	0.000310174	0.00361086	0.00377504	0.00734579	0.00227551	0.0051631	0.00279595	0.00139742	0.00843006	0.0027273
Bacteria	Firmicutes	Clostridia	Clostridiales	Ruminococcaceae	Anaerotruncus	0.000611005	0.000769537	0.000257122	0.00296434	0.00237746	0.00137659	0.000193289	0.00016831	0.00472855	0	0.00364887	0	0.000201254	0.000977903	0.00208912	0	0.000199632	0.00070042	0.000430626
Bacteria	Firmicutes	Clostridia	Clostridiales	Ruminococcaceae	Angelakisella	0.000395356	0.000451108	0	0	0	0	0	0	0.000529755	0	0	0.00136447	0.000234797	0.000789845	0	0	0	0	0
Bacteria	Firmicutes	Clostridia	Clostridiales	Ruminococcaceae	Butyricicoccus	0.0025159	0.000796073	0.000668518	0	0.00295918	0.00189746	0.00289934	0.000865593	0.00343359	0.000258478	0.000456109	0.00170559	0.00536679	0.00214386	0.0059689	0.00176443	0.000998159	0.00102562	0.00017225
Bacteria	Firmicutes	Clostridia	Clostridiales	Ruminococcaceae	Flavonifractor	0	0	0	0	0	0	0.000115973	0	0	0	0	0	0	0	0	0	0	0	0
Bacteria	Firmicutes	Clostridia	Clostridiales	Ruminococcaceae	GCA-900066225	0	0	0	0	0.000404674	0.000446462	0.00115973	0	0	0.00219706	0	0	0	0	0	0.000135726	0	0	0
Bacteria	Firmicutes	Clostridia	Clostridiales	Ruminococcaceae	Harryflintia	0	0	0	0	0.000581719	0.000297641	0.000792485	0	0.000215826	0	0	0	0.000234797	0.000319699	0.000387979	0	0	0.000325195	0
Bacteria	Firmicutes	Clostridia	Clostridiales	Ruminococcaceae	Intestinimonas	0.00183302	0.0102163	0.000848504	0.00285142	0.00761293	0.000167423	0.00301531	0.00129839	0.00109875	0.00023263	0.00245159	0.00261524	0.00234797	0.00110954	0	0	0.000887252	0.000725435	0.000430626
Bacteria	Firmicutes	Clostridia	Clostridiales	Ruminococcaceae	Negativibacillus	0	0.00212286	0	0.00214562	0.00295918	0.00050227	0.00212618	0.000504929	0.000784822	0.000413565	0	0	0.00107336	0.000244476	0	0	0	0	0
Bacteria	Firmicutes	Clostridia	Clostridiales	Ruminococcaceae	Oscillibacter	0.0057147	0.00859759	0.00156845	0.00403715	0.0141383	0.00212069	0.00436833	0.00132243	0.0027665	0.000439413	0.00454209	0.00513952	0.00248214	0.00218148	0.00781926	0.00160156	0.00563405	0.00853012	0.00467947
Bacteria	Firmicutes	Clostridia	Clostridiales	Ruminococcaceae	Ruminiclostridium	0.00276749	0.00594401	0.00136275	0.00383953	0.00781527	0.00747823	0.00612726	0.00233229	0.00466969	0	0.00553032	0.00370682	0.0024486	0.00554772	0.00477512	0.00483184	0.00696493	0.00405243	0
Bacteria	Firmicutes	Clostridia	Clostridiales	Ruminococcaceae	Ruminiclostridium 5	0.00140172	0.00339658	0.000591381	0.00118574	0.00892812	0.00911526	0.0105536	0.00223611	0.00657288	0.000568652	0.00281267	0.00243331	0.00734579	0.0022567	0.00414839	0.00141155	0.00104252	0.00315189	0.00106221
Bacteria	Firmicutes	Clostridia	Clostridiales	Ruminococcaceae	Ruminiclostridium 6	0.000575064	0.000159215	0	0.000254087	0.0035409	0.000111615	0	0.00298149	0	0	0.0025276	0	0.0103646	0.0116972	0.000507357	0.000407177	0.00412572	7.5045e-05	0
Bacteria	Firmicutes	Clostridia	Clostridiales	Ruminococcaceae	Ruminiclostridium 9	0.00596629	0.00711158	0.00485961	0.00180684	0.016794	0.0064737	0.00798284	0.00495311	0.00965331	0.0023263	0.00750679	0.0112569	0.0108342	0.00945933	0.0256663	0.00488613	0.00785218	0.0226386	0.00634456
Bacteria	Firmicutes	Clostridia	Clostridiales	Ruminococcaceae	Ruminococcaceae NK4A214 group	0.000287532	0.000291893	0.000565669	0.000536405	0.000910516	0.000390654	0.000715169	0	0.000196205	0.000155087	0.000437104	0.000523048	0.00214671	0.000357311	0.00208912	0	0.000288357	0.00095057	8.61252e-05
Bacteria	Firmicutes	Clostridia	Clostridiales	Ruminococcaceae	Ruminococcaceae UCG-003	0	0	0	0	0	0	0	0	0.000706339	0	0	0	0	0	0	0	0	0	0
Bacteria	Firmicutes	Clostridia	Clostridiales	Ruminococcaceae	Ruminococcaceae UCG-004	0.000934479	0.00161868	0.00118276	0.000649332	0.00174516	0.00228812	0.00257074	0.000432796	0.00180509	0.000310174	0.00205249	0.00206945	0.00368967	0.000488952	0.00271585	0	0.000288357	0.00095057	0
Bacteria	Firmicutes	Clostridia	Clostridiales	Ruminococcaceae	Ruminococcaceae UCG-005	0.00025159	0.00145947	0	0	0.000682887	0.000446462	0.00034792	0.000504929	0.000137344	0.00134409	0	0	0.000503136	0.00120357	0	0	0.000288357	0	0.000258376
Bacteria	Firmicutes	Clostridia	Clostridiales	Ruminococcaceae	Ruminococcaceae UCG-009	0.000682888	0.000344965	0.000128561	0	0.00101168	0.000260436	0.000483223	0.000456841	0.000981027	0	0.000228055	0.000272895	0.00228088	0.000300893	0	0.000162871	0.000310538	0.0005003	0
Bacteria	Firmicutes	Clostridia	Clostridiales	Ruminococcaceae	Ruminococcaceae UCG-010	0.000179707	0.00103489	0	0.000988114	0.000177045	9.30129e-05	0.000270605	0.00144265	0	0	0	0	0	0.000188058	0	0.000135726	0.000155269	0.000325195	0.000258376
Bacteria	Firmicutes	Clostridia	Clostridiales	Ruminococcaceae	Ruminococcaceae UCG-013	0.00154548	0.00334351	0.000102849	0.000705796	0.00035409	0.000223231	0.000135302	0	0	0	0.000342082	0.000295636	0.000335424	0.00137283	0	0	0	0	0
Bacteria	Firmicutes	Clostridia	Clostridiales	Ruminococcaceae	Ruminococcaceae UCG-014	0.0373791	0.0186281	0.012959	0.0263685	0.0419343	0.00926408	0.0297858	0.030969	0.0131654	0.0130014	0.000760182	0	0.0123101	0.047842	0.0140866	0.0143869	0.0420558	0.00690414	0.000660293
Bacteria	Firmicutes	Clostridia	Clostridiales	Ruminococcaceae	Ruminococcus 1	0.000143766	0.000849144	0	0	0.000758764	0.00634348	0.00131437	0.00324597	0.00184433	0.000542804	0.000285068	0.000113706	0	0.063338	0	0	0.0120888	0.00085051	0
Bacteria	Firmicutes	Clostridia	Clostridiales	Ruminococcaceae	UBA1819	0	0.000159215	7.71367e-05	0	0.000328798	0.00111615	0.0010051	0.000577062	0.00105951	0	0	0	0.000100627	0.000413728	0	0	0	0	0
Bacteria	Firmicutes	Clostridia	Clostridiales	Ruminococcaceae	[Eubacterium] coprostanoligenes group	0.00499587	0.000265358	0.000745655	0.00118574	0.00313622	0.00100454	0.000715169	0.000456841	0.000313929	0.00230045	0.000190045	0.000432083	0.00241505	0.00582981	0.000149223	0.00312169	0.00168578	0	0
Bacteria	Firmicutes	Clostridia	Clostridiales	Ruminococcaceae		0.00783524	0.0285525	0.00984778	0.00770729	0.0415044	0.0140263	0.0146126	0.00240442	0.00969255	0.000982217	0.00820996	0.0110522	0.0253245	0.010456	0.00910258	0.00917506	0.012111	0.00795477	0.00760773
Bacteria	Firmicutes	Erysipelotrichia	Erysipelotrichales	Erysipelotrichaceae	Candidatus Stoquefichus	0.00819466	0.00188404	0.000257122	0.0006211	0.00283272	0.00245554	0.00195222	0.000889637	0.000784822	0.0142421	0.000114027	0	0.0013417	0	0.000208912	0.00268737	0.00363773	0.00510306	0.00436368
Bacteria	Firmicutes	Erysipelotrichia	Erysipelotrichales	Erysipelotrichaceae	Dubosiella	0.0305143	0.00254743	0.0307775	0.000479941	0.0151753	0.0998586	0.0535604	0.114956	0.0485412	0.000956369	0	0	0	0	0	0	0	0	0
Bacteria	Firmicutes	Erysipelotrichia	Erysipelotrichales	Erysipelotrichaceae	Erysipelatoclostridium	0.0029472	0.000822608	0.00318832	0.00731205	0.00470434	0.00987797	0.000811814	0.000528973	0.000568996	0.0253825	0.00062715	0.00948309	0.000939188	0.000188058	0.00349181	0.00513043	0.00148615	0.00307685	0.00531106
Bacteria	Firmicutes	Erysipelotrichia	Erysipelotrichales	Erysipelotrichaceae	Faecalibaculum	0.0161737	0.00132679	0.00601666	0	0.00151753	0.00712479	0.0144387	0.0143063	0.00531717	0.00997725	0	0	0.00130815	0	0	0	0	0	0
Bacteria	Firmicutes	Erysipelotrichia	Erysipelotrichales	Erysipelotrichaceae	[Clostridium] innocuum group	0	0	0	0	0.000252921	0	0	0	0	0	0	0	0	0	0	0	0	0	0
Bacteria	Firmicutes	Erysipelotrichia	Erysipelotrichales	Erysipelotrichaceae		0.000467239	0.00122064	0.000128561	0.000931651	0.00220041	0.000427859	0.000231947	0.00096177	0.000549375	0.000284326	0.00197647	0	0.00083856	0.000507757	0.000149223	0.000814354	0.00326065	0.00585351	0.00562685
Bacteria	Firmicutes	Negativicutes	Selenomonadales	Veillonellaceae	Veillonella	0	0	0	0	0	0	0	0	0	0	0	0	0	0	0	0	0	0	0
Bacteria	Patescibacteria	Saccharimonadia	Saccharimonadales	Saccharimonadaceae	Candidatus Saccharimonas	0.0082306	0.00642165	0.00246837	0.00367014	0.00452729	0.00189746	0.00450363	0.00233229	0.00176585	0.00330852	0.000171041	0	0.00338778	0.00620592	0	0.00339314	0.000155269	0.00435261	0.000287084
Bacteria	Proteobacteria	Alphaproteobacteria	Rhodospirillales			0.000790713	0.000132679	0	0.000367014	0	0.00199048	0.0027447	0.0064679	0.000549375	0.000491108	0.00100724	0.0101198	0	0.0125623	0	0.000461467	0.0425216	0	0.000287084
Bacteria	Proteobacteria	Deltaproteobacteria	Desulfovibrionales	Desulfovibrionaceae	Bilophila	0	0	0.000179986	0	0	0.000241833	9.66445e-05	0	0	0	0.000437104	0.000113706	0	5.64175e-05	0.000179067	0.000325742	0	0	0
Bacteria	Proteobacteria	Deltaproteobacteria	Desulfovibrionales	Desulfovibrionaceae	Desulfovibrio	0	0.00432533	0.00223696	0.000846955	0.00209925	0.00126498	0.00732565	0.000264487	0.000981027	0	0.00644254	0.00129625	0.00791601	0	0.00740144	0	0.000820708	0.00727937	0.00209571
Bacteria	Proteobacteria	Deltaproteobacteria	Desulfovibrionales	Desulfovibrionaceae		0.00506775	0.0130556	0.00725085	0.00985291	0.0270879	0.0658717	0.0251662	0.00464054	0.0281555	0.00480769	0.00600544	0.0128715	0.0230101	0.00718383	0.0351568	0.010288	0.00328283	0.0128827	0.00470818
Bacteria	Proteobacteria	Gammaproteobacteria	Betaproteobacteriales	Burkholderiaceae	Parasutterella	0.0145922	0.012976	0.0460249	0.03385	0.010648	0.0114034	0.0211458	0.0292859	0.00486589	0.0262872	0.00914118	0.010279	0.0415926	0.00562294	0.025338	0.00732919	0.00780782	0.0135331	0.00792352
Bacteria	Proteobacteria	Gammaproteobacteria	Enterobacteriales	Enterobacteriaceae	Escherichia-Shigella	0.00025159	0	0	0	0	0	0	0	0	0	0	0	0	0.00314057	0.000298445	0	0.00463589	0.000275165	0.000516751
Bacteria	Proteobacteria	Gammaproteobacteria	Pasteurellales	Pasteurellaceae	Muribacter	0	0	0	0	0	0	0	0	0	7.75434e-05	0	0	0	0	0	0	0	0	0
Bacteria	Proteobacteria	Gammaproteobacteria	Pasteurellales	Pasteurellaceae	Rodentibacter	0	0	0	0	0	0	0	0	0	0	9.50227e-05	0	0.000167712	0.000658204	0	0	0.000399264	0	0
Bacteria	Proteobacteria	Gammaproteobacteria	Xanthomonadales	Xanthomonadaceae	Stenotrophomonas	0	0	0	0	0	0	0	0	0	7.75434e-05	0	0	0	0	0	0	0	0	0
Bacteria	Tenericutes	Mollicutes	Anaeroplasmatales	Anaeroplasmataceae	Anaeroplasma	0	0.000610322	0	0.000141159	0	0.00420418	0.00185557	0.00670834	0	0	0.000361086	0	0	0.000470146	0	0.000298597	0.000421445	0.00212628	0.00229667
Bacteria	Tenericutes	Mollicutes	Mollicutes RF39			0.00240808	0.00509487	0.000719942	0.00313373	0.000910516	0.00152541	0.00305397	0.00492907	0.00217788	0.00286911	0.000513123	0	0.00841915	0.00626234	0.00092518	0.0042075	0.00756383	0.00025015	5.74168e-05
Bacteria	Tenericutes	Mollicutes	Mycoplasmatales	Mycoplasmataceae	Mycoplasma	0	0	0	0.000395246	0	0	0	0	0	0	0	0	0	0.000169252	0	0	0	0	0
Bacteria	Verrucomicrobia	Verrucomicrobiae	Verrucomicrobiales	Akkermansiaceae	Akkermansia	0	0	0.00107991	0.0100505	0.000505842	0.000223231	0.000231947	0.00079346	0.00115761	0	0.00134932	0.00507129	0	0	0.00170114	0.00792638	0.00317193	0.0180859	0.000488043
Bacteria						0	0.00220247	0.000951352	0.000338782	0	0.000539475	0.000966445	0.000240442	0.00249181	0.000516956	0.000551132	0	0.000268339	0	0	0.000108581	0	0.000375225	0
